# Supplementary material for: Dietary and Genetic Cholesterol Loading Rather Than Steatosis Promotes Liver Tumorigenesis and NASH-Driven HCC
Source: Cancers (Basel). 2021 Aug 13;13(16):4091. doi: 10.3390/cancers13164091 (PMC8393403; doi:10.3390/cancers13164091)
Supplement: Supplementary file 1 [file cancers-13-04091-s001.zip]

Archive with 1 entries (1 files):
- cancers-1267241-supplementary.pdf
